# Supplementary material for: Assessment of Tumor Relative Biological Effectiveness in Low-LET Proton Irradiation
Source: Biomedicines. 2025 Jul 25;13(8):1823. doi: 10.3390/biomedicines13081823 (PMC12383938; doi:10.3390/biomedicines13081823)
Supplement: Supplementary file 1 [file biomedicines-13-01823-s001.zip]

Archive with 1 entries (1 files):
- biomedicines-3713549-supplementary.pdf
